# Supplementary material for: Parametric and Semiparametric Approaches to Analyzing Device-Based Measures of Energy Expenditure in Zucker Diabetic Fatty Rats
Source: Front Biosci (Landmark Ed). Author manuscript; Available in PMC 2024 Jan 31. (PMC10829431; doi:10.31083/j.fbl2802030)
Supplement: EE_analysis_K_AIC_Github [file NIHMS1957779-supplement-EE_analysis_K_AIC_Github.r]

EE_analysis= function(data){
  set.seed(123)
  ## @data is in the long format
  ## "time" is the time variable for analysis. For example time in the heat data
  ## for the purpose of simple application, we need to change the time variable in the data into "time" if it was not. 
  
  require(stats)
  require(lattice)
  require(magrittr)
  require(Matrix)
  require(MASS)
  require(reshape)
  require(tidyverse)
  require(mi) ## for imputation
  require(lmerTest) ## for summary() with p-value
  require(cplm)
  require(optimx) ## to chose different optimer methods than the default ones in lmer package
  require(dplyr)
  
  
  ####--------------------------------------------------------------------------------------------####
  #### linear mixed effect models (raw heat)
  ####--------------------------------------------------------------------------------------------####
  
  ### linear mixed effect model #####
  mod.lm = lmer(Heat~ trtgrp + time +(1|animal), data = data)
  
  #mod.lm = fixef(mod.lm)
  
  ### linear quadratic mixed effect model ####
  mod.qlm = lmer(Heat~ trtgrp + time +time2+(1|animal), data = data)
  
  
  ### linear cubic mixed effect model ####
  mod.clm = lmer(Heat~ trtgrp + time+time2+time3 +(1|animal), data = data)
  
  ### put all the linea-mixed effect model in a list ##
  mod.pool = list(mod.lm, mod.qlm, mod.clm)
  
  
  ####--------------------------------------------------------------------------------------------####
  #### linear mixed effect models (log heat)
  ####--------------------------------------------------------------------------------------------####
  
  ### linear mixed effect model #####
  mod.lm.log = lmer(Heat.log~ trtgrp + time +(1|animal), data = data)
  
  ### linear quadratic mixed effect model ####
  mod.qlm.log = lmer(Heat.log~ trtgrp + time +time2+(1|animal), data = data)
  
  ### linear cubic mixed effect model ####
  mod.clm.log = lmer(Heat.log~ trtgrp + time+time2+time3 +(1|animal), data = data)
  
  ### put all the linea-mixed effect model in a list ##
  mod.pool = list(mod.lm.log, mod.qlm.log, mod.clm.log)
 
  ####--------------------------------------------------------------------------------------------####
  #### B-splines model (raw)
  ####--------------------------------------------------------------------------------------------####
  
  ##### ##### ##### 
  ##### linear ######
  ##### ##### ##### 
  
  ### get the AIC for different number (5:8) of b-splines
  aic.bs = sapply(5:8, function(s) {
    K_AIC.bs(s, data, data$time, model="linear")
  })
  
  ### chose the k (the number of basis) that has the smallest AIC
  k = (5:8)[which.min(aic.bs)]
  
  ### generate the linear (one-degree) basis 
  bs3.time = bs(data$time, df = k, degree = 1, intercept = F) ## 432*(k)
  colnames(bs3.time) = paste0("bs", 1:k)
  data.bs = cbind(data, bs3.time) ## combine the orginal data with the bsplines basis for data analysis 
  
  ### create random effect part of the formula
  ## starting with 1, and additional bs term will be added each time until k times
  ## for example, for the first time, bs1 will be added to 1 and bs2 will be added to 1+bs1 for the second time. 
  i = 1
  temp = 1
  while (i<k+1){
    rf = paste0(temp,"+" ,paste0("bs", i))
    temp = rf
    i = i+1
  } ### end of while loop
  
  ## create the full formula
  ## add the fixed effect to the formula for random effect
  formula = paste0("Heat~ trtgrp + time + (", rf, "|animal)")
  
  ### semi-parametric linear mixed effect model with linear time
  mod.bs.lm = lmer(as.formula(formula), data = data.bs, REML = T,control = lmerControl(  optimizer ='Nelder_Mead'))
  #mod.bs.lm = fixef(mod.bs.lm)
  
  ##### ##### ##### 
  ##### quadratic ######
  ##### ##### ##### 
  
  aic.bs = sapply(5:8, function(s) {
    K_AIC.bs(s, data, data$time, model="quadratic")
  })
  
  k = (5:8)[which.min(aic.bs)]
  
  ## quadraticc bspline for time(mins)
  bs3.time = bs(data$time, df = k, degree = 2, intercept = F) ## 432*(k)
  colnames(bs3.time) = paste0("bs", 1:k)
  data.bs = cbind(data, bs3.time)
  
  ### create random effect part of the formula
  i = 1
  temp = 1
  while (i<k+1){
    rf = paste0(temp,"+" ,paste0("bs", i))
    temp = rf
    i = i+1
  } ### end of while loop
  
  ## create the full formula
  formula = paste0("Heat~ trtgrp + time + time2+(", rf, "|animal)")
  
  mod.bs.qm = lmer(as.formula(formula), data = data.bs, REML = T,control = lmerControl(  optimizer ='Nelder_Mead'))
  #mod.bs.qm = fixef(mod.bs.qm)
  ##### ##### ##### 
  ##### cubic ######
  ##### ##### ##### 
  
  aic.bs = sapply(5:8, function(s) {
    K_AIC.bs(s, data, data$time, model="cubic")
  })
  
  k = (5:8)[which.min(aic.bs)]
  
  ## cubic bspline for time(mins)
  bs3.time = bs(data$time, df = k, degree = 3, intercept = F) ## 432*(k)
  colnames(bs3.time) = paste0("bs", 1:k)
  data.bs = cbind(data, bs3.time)
  
  ### create random effect part of the formula
  i = 1
  temp = 1
  while (i<k+1){
    rf = paste0(temp,"+" ,paste0("bs", i))
    temp = rf
    i = i+1
  } ### end of while loop
  
  ## create the full formula
  formula = paste0("Heat~ trtgrp + time +time2 +time3 +(", rf, "|animal)")
  
  mod.bs.cm = lmer(as.formula(formula), data = data.bs, REML = T,control = lmerControl(  optimizer ='Nelder_Mead'))
  #mod.bs.cm = fixef(mod.bs.cm)
  
  ##### ##### ##### 
  ##### linear ######
  ##### ##### ##### 
  ### select the number of basis based on AIC of mixed effect model 
  aic.tp = sapply(5:8, function(s) {
    K_AIC.tp(s, data,data$time, model="linear")
  }) 
  
  k = (5:8)[which.min(aic.tp)]
  
  ## linear bspline for time
  bs3.time = tp(data$time, k = k+1, degree = 1, allPen = F)$Z ## cubic basis 
  ## k in tp() is the dimensionality of the basis k = number of knots + degree
  ## we set k = knots+3 so that k will be the "knots" number of basis
  colnames(bs3.time) = paste0("bs", 1:k)
  data.tp = cbind(data, bs3.time)
  
  ### create random effect part of the formula
  i = 1
  temp = 1
  while (i<k+1){
    rf = paste0(temp,"+" ,paste0("bs", i))
    temp = rf
    i = i+1
  } ### end of while loop
  
  ## create the full formula
  formula = paste0("Heat~ trtgrp + time + (", rf, "|animal)")
  
  mod.tp.lm = lmer(as.formula(formula), data = data.tp, REML = T,control = lmerControl(  optimizer ='Nelder_Mead'))
  ### use REML to avoid sigularity issues 
  ### see https://stats.stackexchange.com/questions/242109/model-failed-to-converge-warning-in-lmer
  #mod.tp.lm = fixef(mod.tp.lm)  
  
  ##### ##### ##### 
  ##### quadratic ######
  ##### ##### ##### 
  ### select the number of basis based on AIC of mixed effect model 
  aic.tp = sapply(5:8, function(s) {
    K_AIC.tp(s, data,data$time, model="quadratic")
  }) 
  
  k = (5:8)[which.min(aic.tp)]
  
  ## quadratic bspline for time
  
  bs3.time = tp(data$time, k = k+2, degree = 2, allPen = F)$Z ## cubic basis 
  ## k in tp() is the dimensionality of the basis k = number of knots + degree
  ## we set k = knots+3 so that k will be the "knots" number of basis
  colnames(bs3.time) = paste0("bs", 1:k)
  data.tp = cbind(data, bs3.time)
  
  ### create random effect part of the formula
  i = 1
  temp = 1
  while (i<k+1){
    rf = paste0(temp,"+" ,paste0("bs", i))
    temp = rf
    i = i+1
  } ### end of while loop
  
  ## create the full formula
  formula = paste0("Heat~ trtgrp + time + time2+(", rf, "|animal)")
  
  mod.tp.qm = lmer(as.formula(formula), data = data.tp, REML = T,control = lmerControl(  optimizer ='Nelder_Mead'))
  ### use REML to avoid sigularity issues 
  ### see https://stats.stackexchange.com/questions/242109/model-failed-to-converge-warning-in-lmer
  
  ##### ##### ##### 
  ##### cubic ######
  ##### ##### ##### 
  ### select the number of basis based on AIC of mixed effect model 
  aic.tp = sapply(5:8, function(s) {
    K_AIC.tp(s, data,data$time, model="cubic")
  }) 
  
  k = (5:8)[which.min(aic.tp)]
  
  ## cubic bspline for time
  bs3.time = tp(data$time, k = k+3, degree = 3, allPen = F)$Z ## cubic basis 
  ## k in tp() is the dimensionality of the basis k = number of knots + degree
  ## we set k = knots+3 so that k will be the "knots" number of basis
  colnames(bs3.time) = paste0("bs", 1:k)
  data.tp = cbind(data, bs3.time)
  
  ### create random effect part of the formula
  i = 1
  temp = 1
  while (i<k+1){
    rf = paste0(temp,"+" ,paste0("bs", i))
    temp = rf
    i = i+1
  } ### end of while loop
  
  ## create the full formula
  formula = paste0("Heat~ trtgrp + time + time2+time3+(", rf, "|animal)")
  
  mod.tp.cm = lmer(as.formula(formula), data = data.tp, REML = T,control = lmerControl(  optimizer ='Nelder_Mead'))
  ### use REML to avoid sigularity issues 
  ### see https://stats.stackexchange.com/questions/242109/model-failed-to-converge-warning-in-lmer
  #mod.tp.cm = fixef(mod.tp.cm)  
  
  return(list(mod.lm=mod.lm, mod.lm.log=mod.lm.log,
              mod.qlm=mod.qlm, mod.qlm.log=mod.qlm.log, 
              mod.clm=mod.clm,mod.clm.log=mod.clm.log,
              mod.bs.lm=mod.bs.lm,  mod.tp.lm=mod.tp.lm, 
              mod.bs.qm=mod.bs.qm, mod.tp.qm=mod.tp.qm,
              mod.bs.cm=mod.bs.cm, mod.tp.cm=mod.tp.cm))
  
  
}

## apply ## 
# dat = read.table("../../rats_heat.txt", header=T)
# EE_analysis.min(dat)
