# Supplementary material for: Parametric and Semiparametric Approaches to Analyzing Device-Based Measures of Energy Expenditure in Zucker Diabetic Fatty Rats
Source: Front Biosci (Landmark Ed). Author manuscript; Available in PMC 2024 Jan 31. (PMC10829431; doi:10.31083/j.fbl2802030)
Supplement: EE_analysis_Github [file NIHMS1957779-supplement-EE_analysis_Github.r]

### select k based on AIC of the model  for b-splines
### function for calulating AIC for model with different k values
K_AIC.bs = function(k, data, X, model){
  ### k is the number of basis and should be at least 4 and at most 9
  ### data is the data used for regression 
  ### X is the data for basis 
  ### model: linear, quadratic, or cubic model 
  if(model=="linear"){
    bs3 = bs(X, df = k, degree = 1, intercept = F) ## linear basis
    colnames(bs3) = paste0("bs", 1:k)
    data = cbind(data, bs3) ## create dataframe for regression model 
    ### create random effect part of the formula
    i = 1
    temp = 1
    while (i<k+1){
      rf = paste0(temp,"+" ,paste0("bs", i))
      temp = rf
      i = i+1
    } ### end of while loop
    
    ## create the full formula
    formula = paste0("Heat~ trtgrp + time + (", rf, "|animal)")
    
  }else if(model=="quadratic"){
    bs3 = bs(X, df = k, degree = 2, intercept = F) ## quadratic basis
    colnames(bs3) = paste0("bs", 1:k)
    data= cbind(data, bs3) ## create dataframe for regression model 
    ### create random effect part of the formula
    i = 1
    temp = 1
    while (i<k+1){
      rf = paste0(temp,"+" ,paste0("bs", i))
      temp = rf
      i = i+1
    } ### end of while loop
    
    ## create the full formula
    formula = paste0("Heat~ trtgrp + time +time2 + (", rf, "|animal)")
    
  }else{
    bs3 = bs(X, df = k, degree = 3, intercept = F) ## cubic basis
    colnames(bs3) = paste0("bs", 1:k)
    data= cbind(data, bs3) ## create dataframe for regression model 
    ### create random effect part of the formula
    i = 1
    temp = 1
    while (i<k+1){
      rf = paste0(temp,"+" ,paste0("bs", i))
      temp = rf
      i = i+1
    } ### end of while loop
    
    ## create the full formula
    formula = paste0("Heat~ trtgrp + time +time2+time3 +(", rf, "|animal)")
    
  }
  
  mod = lmer(as.formula(formula), data = data, REML = T,control = lmerControl(
    optimizer ='Nelder_Mead'))
  # mod = lmer(as.formula(formula), data = data.bs, REML = T,control = lmerControl(
  #                          optimizer ='optimx', optCtrl=list(method='L-BFGS-B')))
  
  #mod = lmer(as.formula(formula), data = data, REML = F)
  
  ### use REML to avoid sigularity issues 
  ### see https://stats.stackexchange.com/questions/242109/model-failed-to-converge-warning-in-lmer
  
  aic = AIC(logLik(mod))
  return(aic)
}


#### select k for log(Heat)
K_AIC.bs.log = function(k, data, X, model){
  ### k is the number of basis and should be at least 4 and at most 9
  ### data is the data used for regression 
  ### X is the data for basis 
  ### model: linear, quadratic, or cubic model 
  if(model=="linear"){
    bs3 = bs(X, df = k, degree = 1, intercept = F) ## linear basis
    colnames(bs3) = paste0("bs", 1:k)
    data = cbind(data, bs3) ## create dataframe for regression model 
    ### create random effect part of the formula
    i = 1
    temp = 1
    while (i<k+1){
      rf = paste0(temp,"+" ,paste0("bs", i))
      temp = rf
      i = i+1
    } ### end of while loop
    
    ## create the full formula
    formula = paste0("log(Heat)~ trtgrp + time + (", rf, "|animal)")
    
  }else if(model=="quadratic"){
    bs3 = bs(X, df = k, degree = 2, intercept = F) ## quadratic basis
    colnames(bs3) = paste0("bs", 1:k)
    data = cbind(data, bs3) ## create dataframe for regression model 
    ### create random effect part of the formula
    i = 1
    temp = 1
    while (i<k+1){
      rf = paste0(temp,"+" ,paste0("bs", i))
      temp = rf
      i = i+1
    } ### end of while loop
    
    ## create the full formula
    formula = paste0("log(Heat)~ trtgrp + time +time2 + (", rf, "|animal)")
    
  }else{
    bs3 = bs(X, df = k, degree = 3, intercept = F) ## cubic basis
    colnames(bs3) = paste0("bs", 1:k)
    data = cbind(data, bs3) ## create dataframe for regression model 
    ### create random effect part of the formula
    i = 1
    temp = 1
    while (i<k+1){
      rf = paste0(temp,"+" ,paste0("bs", i))
      temp = rf
      i = i+1
    } ### end of while loop
    
    ## create the full formula
    formula = paste0("log(Heat)~ trtgrp + time +time2+time3 +(", rf, "|animal)")
    
  }
  
  mod = lmer(as.formula(formula), data = data, REML = T,control = lmerControl(  optimizer ='Nelder_Mead'))
  ### use REML to avoid sigularity issues 
  ### see https://stats.stackexchange.com/questions/242109/model-failed-to-converge-warning-in-lmer
  
  aic = AIC(logLik(mod))
  return(aic)
}

### select k based on AIC of the model  for truncated power basis
K_AIC.tp = function(knots, data, X, model){
  ### knots is the number of basis and should be at least 4 and at most 9
  ### data is the data for mixed effect regression 
  ### X is he covariate for the smooth function 
  ### model: linear, quadratic, or cubic model 
  
  if(model=="linear"){
    bs3 = tp(X, k=knots+1, degree = 1, allPen = F)$Z ## linear basis 
    ## k in tp() is the dimensionality of the basis k = number of knots + degree
    ## we set k = knots+3 so that k will be the "knots" number of basis
    colnames(bs3) = paste0("bs", 1:knots)
    ## Z is an n * (k-degree) design matrix for penalized part
    data = cbind(data, bs3) ## create dataframe for regression model 
    
    ### create random effect part of the formula
    i = 1
    temp = 1
    while (i<knots+1){
      rf = paste0(temp,"+" ,paste0("bs", i))
      temp = rf
      i = i+1
    } ### end of while loop
    
    ## create the full formula
    formula = paste0("Heat~ trtgrp + time + (", rf, "|animal)")
  }else if(model=="quadratic"){
    bs3 = tp(X, k=knots+2, degree = 2, allPen = F)$Z ## quadratic basis 
    ## k in tp() is the dimensionality of the basis k = number of knots + degree
    ## we set k = knots+3 so that k will be the "knots" number of basis
    colnames(bs3) = paste0("bs", 1:knots)
    ## Z is an n * (k-degree) design matrix for penalized part
    data = cbind(data, bs3) ## create dataframe for regression model 
    
    ### create random effect part of the formula
    i = 1
    temp = 1
    while (i<knots+1){
      rf = paste0(temp,"+" ,paste0("bs", i))
      temp = rf
      i = i+1
    } ### end of while loop
    
    ## create the full formula
    formula = paste0("Heat~ trtgrp + time+ time2+ (", rf, "|animal)")
    
  }else{
    bs3 = tp(X, k=knots+3, degree = 3, allPen = F)$Z ## cubic basis 
    ## k in tp() is the dimensionality of the basis k = number of knots + degree
    ## we set k = knots+3 so that k will be the "knots" number of basis
    colnames(bs3) = paste0("bs", 1:knots)
    ## Z is an n * (k-degree) design matrix for penalized part
    data = cbind(data, bs3) ## create dataframe for regression model 
    
    ### create random effect part of the formula
    i = 1
    temp = 1
    while (i<knots+1){
      rf = paste0(temp,"+" ,paste0("bs", i))
      temp = rf
      i = i+1
    } ### end of while loop
    
    ## create the full formula
    formula = paste0("Heat~ trtgrp + time + time2+time3+(", rf, "|animal)")
    
  }
  mod = lmer(as.formula(formula), data = data, REML = T,control = lmerControl(  optimizer ='Nelder_Mead'))
  ### use REML to avoid sigularity issues 
  ### see https://stats.stackexchange.com/questions/242109/model-failed-to-converge-warning-in-lmer
  
  aic = AIC(logLik(mod))
  return(aic)
}

K_AIC.tp.log = function(knots, data, X, model){
  ### knots is the number of basis and should be at least 4 and at most 9
  ### data is the data for mixed effect regression 
  ### X is he covariate for the smooth function 
  ### model: linear, quadratic, or cubic model 
  
  if(model=="linear"){
    bs3 = tp(X, k=knots+1, degree = 1, allPen = F)$Z ## linear basis 
    ## k in tp() is the dimensionality of the basis k = number of knots + degree
    ## we set k = knots+3 so that k will be the "knots" number of basis
    colnames(bs3) = paste0("bs", 1:knots)
    ## Z is an n * (k-degree) design matrix for penalized part
    data = cbind(data, bs3) ## create dataframe for regression model 
    
    ### create random effect part of the formula
    i = 1
    temp = 1
    while (i<knots+1){
      rf = paste0(temp,"+" ,paste0("bs", i))
      temp = rf
      i = i+1
    } ### end of while loop
    
    ## create the full formula
    formula = paste0("log(Heat)~ trtgrp + time + (", rf, "|animal)")
  }else if(model=="quadratic"){
    bs3 = tp(X, k=knots+2, degree = 2, allPen = F)$Z ## quadratic basis 
    ## k in tp() is the dimensionality of the basis k = number of knots + degree
    ## we set k = knots+3 so that k will be the "knots" number of basis
    colnames(bs3) = paste0("bs", 1:knots)
    ## Z is an n * (k-degree) design matrix for penalized part
    data = cbind(data, bs3) ## create dataframe for regression model 
    
    ### create random effect part of the formula
    i = 1
    temp = 1
    while (i<knots+1){
      rf = paste0(temp,"+" ,paste0("bs", i))
      temp = rf
      i = i+1
    } ### end of while loop
    
    ## create the full formula
    formula = paste0("log(Heat)~ trtgrp + time+ time2+ (", rf, "|animal)")
    
  }else{
    bs3 = tp(X, k=knots+3, degree = 3, allPen = F)$Z ## cubic basis 
    ## k in tp() is the dimensionality of the basis k = number of knots + degree
    ## we set k = knots+3 so that k will be the "knots" number of basis
    colnames(bs3) = paste0("bs", 1:knots)
    ## Z is an n * (k-degree) design matrix for penalized part
    data = cbind(data, bs3) ## create dataframe for regression model 
    
    ### create random effect part of the formula
    i = 1
    temp = 1
    while (i<knots+1){
      rf = paste0(temp,"+" ,paste0("bs", i))
      temp = rf
      i = i+1
    } ### end of while loop
    
    ## create the full formula
    formula = paste0("log(Heat)~ trtgrp + time + time2+time3+(", rf, "|animal)")
    
  }
  mod = lmer(as.formula(formula), data = data, REML = T,control = lmerControl(  optimizer ='Nelder_Mead'))
  ### use REML to avoid sigularity issues 
  ### see https://stats.stackexchange.com/questions/242109/model-failed-to-converge-warning-in-lmer
  
  aic = AIC(logLik(mod))
  return(aic)
}
